# Supplementary material for: Genomic Variants and Worldwide Epidemiology of Breast Cancer: A Genome-Wide Association Studies Correlation Analysis
Source: Genes (Basel). 2024 Jan 23;15(2):145. doi: 10.3390/genes15020145 (PMC10888129; doi:10.3390/genes15020145)
Supplement: Supplementary file 1 [file genes-15-00145-s001.zip]

Archive with 1 entries (1 files):
- genes-2776110-supplementary.pdf
